# Supplementary material for: The gut microbiome in diabetic patients with hepatocellular carcinoma: distinct bacterial compositional shifts after hepatitis C virus eradication
Source: Front Microbiol. 2026 Jan 9;16:1693345. doi: 10.3389/fmicb.2025.1693345 (PMC12827569; doi:10.3389/fmicb.2025.1693345)
Supplement: Supplementary file 1 [file Supplementary_file_1.xlsx]

## Sheet: comprehensive_KO_analysis_resul
Table S3: Differential Abundance of KEGG Pathways Across Disease Comparisons (DHCC vs Control and Diabetic vs Control)
KO	Mean_DHCC	Mean_Diabetic	LogFC	FoldChange	P_value	T_statistic	Effect_size	VIP_score	P_adj	Fitness_Score	Significance	Comparison
ko00620_Pyruvate_metabolism_Butyrate_synthesis	2819	NA	-1.18	0.44	2.25e-14	16.96	-6.64	90.6	1.57e-13	84.99	Highly Significant	DHCC vs Control
ko00540_Lipopolysaccharide_biosynthesis	6814	NA	1.68	3.2	1.42e-05	-5.38	2.02	9.78	2.85e-05	9.17	Highly Significant	DHCC vs Control
ko00121_Secondary_bile_acid_biosynthesis	17437	NA	0.77	1.7	0.000126	-4.96	1.74	6.79	0.000221274	6.36	Highly Significant	DHCC vs Control
ko00400_Phenylalanine_tyrosine_tryptophan_biosynthesis	11461	NA	0.21	1.16	0.0863	-1.79	0.66	0.7	0.0863374	0.7	Not Significant	DHCC vs Control
ko00500_Starch_sucrose_metabolism	1870	NA	-2.43	0.19	2.94e-11	16.21	-6.71	70.63	1.37e-10	66.14	Highly Significant	DHCC vs Control
ko00520_Amino_sugar_nucleotide_sugar_metabolism	6357	NA	-0.74	0.6	3.61e-06	6.19	-2.45	13.33	8.43e-06	12.43	Highly Significant	DHCC vs Control
ko00785_Lipoic_acid_metabolism	7464	NA	-0.46	0.73	0.00171	3.51	-1.32	3.65	0.0023899	3.45	Significant	DHCC vs Control
ko00790_Folate_biosynthesis	2295	NA	-2.05	0.24	8.21e-16	20.75	-8.19	123.5	1.15e-14	114.12	Highly Significant	DHCC vs Control
ko00910_Nitrogen_metabolism	7638	NA	-0.4	0.76	0.00412	3.16	-1.19	2.84	0.00443538	2.8	Significant	DHCC vs Control
ko02010_ABC_transporters	7185	NA	-0.53	0.69	0.00245	3.44	-1.24	3.24	0.0028528	3.16	Significant	DHCC vs Control
ko03320_PPAR_signaling_pathway	7043	NA	-0.56	0.68	0.000538	4.03	-1.47	4.8	0.000836331	4.52	Highly Significant	DHCC vs Control
ko04975_Fat_digestion_absorption	7293	NA	-0.49	0.71	0.00235	3.59	-1.26	3.31	0.0028528	3.2	Significant	DHCC vs Control
ko00511_Other_glycan_degradation	5338	NA	-0.94	0.52	7.45e-07	6.74	-2.46	15.07	2.09e-06	13.97	Highly Significant	DHCC vs Control
ko00650_Butanoate_metabolism	3135	NA	-1.74	0.3	1.19e-10	12.9	-5.22	51.85	4.16e-10	49.01	Highly Significant	DHCC vs Control
ko00620_Pyruvate_metabolism_Butyrate_synthesis	NA	6760	-0.63	0.65	0.00548	4.35	-2.7	6.11	0.0191647	4.64	Significant	Diabetic vs Control
ko00540_Lipopolysaccharide_biosynthesis	NA	9399	-0.16	0.9	0.0595	2.04	-0.8	0.98	0.0924888	0.83	Not Significant	Diabetic vs Control
ko00121_Secondary_bile_acid_biosynthesis	NA	12968	0.34	1.27	0.0175	-3.13	1.77	3.11	0.0350566	2.57	Significant	Diabetic vs Control
ko00400_Phenylalanine_tyrosine_tryptophan_biosynthesis	NA	10753	0.12	1.09	0.519	-0.69	0.44	0.13	0.518773	0.13	Not Significant	Diabetic vs Control
ko00500_Starch_sucrose_metabolism	NA	4705	-1.1	0.47	1.68e-05	7.64	-3.6	17.19	0.000235612	13.06	Highly Significant	Diabetic vs Control
ko00520_Amino_sugar_nucleotide_sugar_metabolism	NA	9955	-0.09	0.94	0.398	0.87	-0.37	0.15	0.464702	0.12	Not Significant	Diabetic vs Control
ko00785_Lipoic_acid_metabolism	NA	7228	-0.51	0.7	0.000137	5.07	-1.95	7.52	0.000678415	6.17	Highly Significant	Diabetic vs Control
ko00790_Folate_biosynthesis	NA	6625	-0.52	0.7	0.00815	4.04	-2.58	5.38	0.022815	4.23	Significant	Diabetic vs Control
ko00910_Nitrogen_metabolism	NA	9409	-0.1	0.93	0.285	1.11	-0.43	0.24	0.36243	0.19	Not Significant	Diabetic vs Control
ko02010_ABC_transporters	NA	9659	-0.1	0.93	0.514	0.69	-0.43	0.12	0.518773	0.12	Not Significant	Diabetic vs Control
ko03320_PPAR_signaling_pathway	NA	7696	-0.43	0.74	0.0109	3.35	-1.79	3.51	0.0255229	2.85	Significant	Diabetic vs Control
ko04975_Fat_digestion_absorption	NA	7363	-0.47	0.72	0.0568	2.57	-1.99	2.48	0.0924888	2.06	Not Significant	Diabetic vs Control
ko00511_Other_glycan_degradation	NA	9398	-0.13	0.92	0.174	1.46	-0.69	0.52	0.243902	0.42	Not Significant	Diabetic vs Control
ko00650_Butanoate_metabolism	NA	7327	-0.52	0.7	0.000145	5.13	-2.08	7.99	0.000678415	6.6	Highly Significant	Diabetic vs Control
